# Supplementary material for: Equisetin Restores Colistin Sensitivity against Multi-Drug Resistant Gram-Negative Bacteria
Source: Antibiotics (Basel). 2021 Oct 18;10(10):1263. doi: 10.3390/antibiotics10101263 (PMC8532683; doi:10.3390/antibiotics10101263)
Supplement: Supplementary file 1 [file antibiotics-10-01263-s001.zip]

Archive with 1 entries (1 files):
- antibiotics-1377501-SI.pdf
